# Supplementary material for: Postmortem Findings in Free-Ranging North American Beavers (Castor canadensis) Reveal Potential Threats to California’s Freshwater Ecosystems
Source: Animals (Basel). 2025 Jan 24;15(3):338. doi: 10.3390/ani15030338 (PMC11816171; doi:10.3390/ani15030338)
Supplement: Supplementary file 1 [file animals-15-00338-s001.zip]

Archive with 1 entries (1 files):
- animals-3362534-supplementary.pdf
